# Supplementary material for: Reduction of Influenza A Virus Prevalence in Pigs at Weaning After Using Custom-Made Influenza Vaccines in the Breeding Herds of an Integrated Swine Farm System
Source: Viruses. 2025 Feb 10;17(2):240. doi: 10.3390/v17020240 (PMC11860655; doi:10.3390/v17020240)
Supplement: Supplementary file 1 [file viruses-17-00240-s001.zip]

Archive with 1 entries (1 files):
- viruses-3429868-supplementary.pdf
